# Supplementary material for: Tourism may trigger physiologically stress response of a long-term habituated population of golden snub-nosed monkeys
Source: Curr Zool. 2020 Dec 15;67(4):465–7. doi: 10.1093/cz/zoaa076 (PMC8489030; doi:10.1093/cz/zoaa076)
Supplement: zoaa076_Supplementary_Data [file zoaa076_supplementary_data.zip]

Archive with 2 entries (2 files):
- Supplementary_Materials.docx
- Supplementary_Materials.pdf
